# Supplementary material for: Unraveling the Risk Factors and Etiology of the Canine Oral Mucosal Melanoma: Results of an Epidemiological Questionnaire, Oral Microbiome Analysis and Investigation of Papillomavirus Infection
Source: Cancers (Basel). 2022 Jul 13;14(14):3397. doi: 10.3390/cancers14143397 (PMC9316277; doi:10.3390/cancers14143397)
Supplement: Supplementary file 1 [file cancers-14-03397-s001.zip]

Archive with 1 entries (1 files):
- cancers-1740793-supplementary.pdf
